# Supplementary material for: Minimally Invasive Markers of Stress and Production Parameters in Dairy Cows before and after the Installation of a Voluntary Milking System
Source: Animals (Basel). 2020 Mar 31;10(4):589. doi: 10.3390/ani10040589 (PMC7222793; doi:10.3390/ani10040589)
Supplement: Supplementary file 1 [file animals-10-00589-s001.zip]

Archive with 3 entries (3 files):
- Figure S1. Salivary cortisol reference ranges for unstressed and stressed cattle.tif
- Figure S2. Hair cortisol levels by season comparing previous studies.tif
- Jerram et al. 2020 original data.xlsx
