# Supplementary material for: Minimally Invasive Markers of Stress and Production Parameters in Dairy Cows before and after the Installation of a Voluntary Milking System
Source: Animals (Basel). 2020 Mar 31;10(4):589. doi: 10.3390/ani10040589 (PMC7222793; doi:10.3390/ani10040589)
Supplement: Supplementary file 1 [file animals-10-00589-s001.zip › Jerram et al. 2020 original data.xlsx]

## Sheet: Saliva CORT
Cow ID	Test Day	Time	Order	Reading	Lame_test	BCS_test	DIM	DIC	Lact_No
1127	-2	1		0.131672	0	2.25	127	72	5
1127	-2	2		0.216263	0	2.25	127	72	5
1127	-2	3		0.129642	0	2.25	127	72	5
1127	-2	4		0.156758	0	2.25	127	72	5
1127	-1	1	5	0.123358	0	2.25	127	72	5
1127	-1	2	10	0.0879174	0	2.25	127	72	5
1127	-1	3	10	0.136499	0	2.25	127	72	5
1127	-1	4	9	0.128635	0	2.25	127	72	5
1127	1	1	2	0.15997	1	2.25	217	162	5
1127	1	2	6	0.136946	1	2.25	217	162	5
1127	1	3	5	0.0860209	1	2.25	217	162	5
1127	1	4	10	0.111803	1	2.25	217	162	5
1127	2	1	1	0.102815	1	2.25	217	162	5
1127	2	2	10	0.157028	1	2.25	217	162	5
1127	2	3	6	0.136575	1	2.25	217	162	5
1127	2	4	5	0.0692878	1	2.25	217	162	5
1148	-2	1		0.0495415	2	2.25	123	0	5
1148	-2	2		0.0632919	2	2.25	123	0	5
1148	-2	3		0.09968	2	2.25	123	0	5
1148	-2	4		0.0895088	2	2.25	123	0	5
1148	-1	1	7	0.0811977	2	2.25	123	0	5
1148	-1	2	9	0.135801	2	2.25	123	0	5
1148	-1	3	2	0.120456	2	2.25	123	0	5
1148	-1	4	10	0.0946534	2	2.25	123	0	5
1148	1	1	7	0.0954669	1	2.25	213	62	5
1148	1	2	2	0.0734104	1	2.25	213	62	5
1148	1	3	2	0.0611745	1	2.25	213	62	5
1148	1	4	7	0.0807378	1	2.25	213	62	5
1148	2	1	3	0.0995377	1	2.25	213	62	5
1148	2	2	7	0.136946	1	2.25	213	62	5
1148	2	3	5	0.0901138	1	2.25	213	62	5
1148	2	4	2	0.0771527	1	2.25	213	62	5
1234	-2	1		0.0443108	1	2.5	175	0	4
1234	-2	2		0.0794361	1	2.5	175	0	4
1234	-2	3		0.0725816	1	2.5	175	0	4
1234	-2	4		0.09968	1	2.5	175	0	4
1234	-1	1	9	0.109605	1	2.5	175	0	4
1234	-1	2	7	0.0725816	1	2.5	175	0	4
1234	-1	3	1	0.09968	1	2.5	175	0	4
1234	-1	4	6	0.107514	1	2.5	175	0	4
1234	1	1	3	0.133632	1	2.75	265	38	4
1234	1	2	5	0.0849487	1	2.75	265	38	4
1234	1	3	7	0.103418	1	2.75	265	38	4
1234	1	4	6	0.061851	1	2.75	265	38	4
1234	2	1	10	0.0915038	1	2.75	265	38	4
1234	2	2	2	0.126144	1	2.75	265	38	4
1234	2	3	2	0.0554526	1	2.75	265	38	4
1234	2	4	6	0.0512164	1	2.75	265	38	4
1237	-2	1		0.0979875	1	3	339	0	3
1237	-2	2		0.00745232	1	3	339	0	3
1237	-2	3		0.136848	1	3	339	0	3
1237	-2	4		0.12897	1	3	339	0	3
1237	-1	1	10	0.169594	1	3	339	0	3
1237	-1	2	2	0.0804404	1	3	339	0	3
1237	-1	3	5	0.110509	1	3	339	0	3
1237	-1	4	3	0.110812	1	3	339	0	3
1237	1	1	8	0.118315	1	3.75	429	46	3
1237	1	2	1	0.101018	1	3.75	429	46	3
1237	1	3	8	0.153723	1	3.75	429	46	3
1237	1	4	2	0.0652859	1	3.75	429	46	3
1237	2	1	4	0.267593	1	3.75	429	46	3
1237	2	2	3	0.0948942	1	3.75	429	46	3
1237	2	3	1	0.108645	1	3.75	429	46	3
1237	2	4	10	0.121673	1	3.75	429	46	3
1344	-2	1		0.0520224	1	2.75	99	51	4
1344	-2	2		0.0597313	1	2.75	99	51	4
1344	-2	3		0.122385	1	2.75	99	51	4
1344	-2	4		0.0664788	1	2.75	99	51	4
1344	-1	1	6	0.110509	1	2.75	99	51	4
1344	-1	2	1	0.0577655	1	2.75	99	51	4
1344	-1	3	4	0.110509	1	2.75	99	51	4
1344	-1	4	4	0.106625	1	2.75	99	51	4
1344	1	1	10	0.0909462	1	2.75	189	141	4
1344	1	2	7	0.0671545	1	2.75	189	141	4
1344	1	3	3	0.0763962	1	2.75	189	141	4
1344	1	4	3	0.0531055	1	2.75	189	141	4
1344	2	1	7	0.0671545	1	2.75	189	141	4
1344	2	2	8	0.0836195	1	2.75	189	141	4
1344	2	3	7	0.106471	1	2.75	189	141	4
1344	2	4	4	0.0632144	1	2.75	189	141	4
1355	-2	1		0.0516059	1	2.5	25	5	4
1355	-2	2		0.0834919	1	2.5	25	5	4
1355	-2	3		0.112332	1	2.5	25	5	4
1355	-2	4		0.114482	1	2.5	25	5	4
1355	-1	1	4	0.124009	1	2.5	25	5	4
1355	-1	2	4	0.198919	1	2.5	25	5	4
1355	-1	3	8	0.102251	1	2.5	25	5	4
1355	-1	4	8	0.0711514	1	2.5	25	5	4
1355	1	1	9	0.0786781	1	2.5	115	95	4
1355	1	2	9	0.0986561	1	2.5	115	95	4
1355	1	3	6	0.11965	1	2.5	115	95	4
1355	1	4	5	0.0802201	1	2.5	115	95	4
1355	2	1	9	0.0712125	1	2.5	115	95	4
1355	2	2	4	0.0408235	1	2.5	115	95	4
1355	2	3	9	0.0688108	1	2.5	115	95	4
1355	2	4	7	0.0753938	1	2.5	115	95	4
1360	-2	1		0	2	2.25	47	0	3
1360	-2	2		0.0562546	2	2.25	47	0	3
1360	-2	3		0.0965901	2	2.25	47	0	3
1360	-2	4		0.112943	2	2.25	47	0	3
1360	-1	1	3	0.168767	2	2.25	47	0	3
1360	-1	2	3	0.103697	2	2.25	47	0	3
1360	-1	3	7	0.119818	2	2.25	47	0	3
1360	-1	4	1	0.112027	2	2.25	47	0	3
1360	1	1	5	0.194795	1	2.25	137	26	3
1360	1	2	4	0.112122	1	2.25	137	26	3
1360	1	3	9	0.0992432	1	2.25	137	26	3
1360	1	4	8	0.0960417	1	2.25	137	26	3
1360	2	1	5	0.103418	1	2.25	137	26	3
1360	2	2	5	0.0966188	1	2.25	137	26	3
1360	2	3	8	0.0865601	1	2.25	137	26	3
1360	2	4	9	0.0596093	1	2.25	137	26	3
1563	-2	1		0.0660194	0	2.5	165	0	2
1563	-2	2		0.0697345	0	2.5	165	0	2
1563	-2	3		0.0702053	0	2.5	165	0	2
1563	-2	4		0.0402242	0	2.5	165	0	2
1563	-1	1	1	0.164279	0	2.5	165	0	2
1563	-1	2	8	0.115723	0	2.5	165	0	2
1563	-1	3	3	0.254256	0	2.5	165	0	2
1563	-1	4	7	0.141454	0	2.5	165	0	2
1563	1	1	1	0.144549	1	2.25	255	30	2
1563	1	2	8	0.114701	1	2.25	255	30	2
1563	1	3	1	0.106163	1	2.25	255	30	2
1563	1	4	4	0.0531055	1	2.25	255	30	2
1563	2	1	2	0.126493	1	2.25	255	30	2
1563	2	2	9	0.0881895	1	2.25	255	30	2
1563	2	3	4	0.0929071	1	2.25	255	30	2
1563	2	4	1	0.0398686	1	2.25	255	30	2
1659	-2	1		0.0606134	1	3.5	222	87	1
1659	-2	2		0.0481141	1	3.5	222	87	1
1659	-2	3		0.0774467	1	3.5	222	87	1
1659	-2	4		0.0669396	1	3.5	222	87	1
1659	-1	1	8	0.121418	1	3.5	222	87	1
1659	-1	2	5	0.142173	1	3.5	222	87	1
1659	-1	3	6	0.0619467	1	3.5	222	87	1
1659	-1	4	5	0.120776	1	3.5	222	87	1
1659	1	1	6	0.0881895	2	2.75	312	177	1
1659	1	2	10	0.121673	2	2.75	312	177	1
1659	1	3	10	0.117652	2	2.75	312	177	1
1659	1	4	9	0.103116	2	2.75	312	177	1
1659	2	1	8	0.103418	2	2.75	312	177	1
1659	2	2	1	0.133632	2	2.75	312	177	1
1659	2	3	10	0.0758941	2	2.75	312	177	1
1659	2	4	8	0.0879167	2	2.75	312	177	1
1719	-2	1		0.0495415	2	2.5	105	0	1
1719	-2	2		0.0186626	2	2.5	105	0	1
1719	-2	3		0.0417668	2	2.5	105	0	1
1719	-2	4		0.0562546	2	2.5	105	0	1
1719	-1	1	2	0.0477089	2	2.5	105	0	1
1719	-1	2	6	0.0437196	2	2.5	105	0	1
1719	-1	3	9	0.0577655	2	2.5	105	0	1
1719	-1	4	2	0.0453017	2	2.5	105	0	1
1719	1	1	4	0.0802201	0	2.5	195	0	1
1719	1	2	3	0.0769001	0	2.5	195	0	1
1719	1	3	4	0.0381685	0	2.5	195	0	1
1719	1	4	1	0.0330276	0	2.5	195	0	1
1719	2	1	6	0.0485363	0	2.5	195	0	1
1719	2	2	6	0.054167	0	2.5	195	0	1
1719	2	3	3	0.0724293	0	2.5	195	0	1
1719	2	4	3	0.0364919	0	2.5	195	0	1

## Sheet: Hair CORT
Cow ID	Test	CORTlevel	Test_BCS	BCS_Av	Before_Lame	Lame_Av	DIM	DIC	Lactation_no
1127	-1	3.41221	2.25	2.21	0	1.429	127	72	5
1127	1	2.56523	2.25	2.21	0	1.429	217	162	5
1127	2	.	2	2.21	2	1.429	11	0
1127	3	2.43207	2.25	2.21	3	1.429	125	0	6
1148	-1	1.75928	2.25	2.21	2	1.857	123	0	5
1148	1	2.77598	2.25	2.21	3	1.857	213	62	5
1148	2	2.80722	2	2.21	2	1.857	338	187	5
1148	3	.	2.25	2.21	1	1.857	11	0
1234	-1	1.47934	2.5	2.64	1	0.75	175	0	4
1234	1	2.33978	2.75	2.64	2	0.75	265	38	4
1234	2	.	2.5	2.64	0	0.75	390	173
1234	3	1.48229	2.75	2.64	1	0.75	504	187	4
1237	-1	1.54022	3	3.21	1	1.143	339	0	3
1237	1	2.48338	3.75	3.21	1	1.143	429	46	3
1237	2	.	3	3.21	2	1.143	554	171
1237	3	1.56515	2.5	3.21	1	1.143	5	0	4
1344	-1	1.94416	2.75	2.7	1	1.5	99	51	4
1344	1	1.6788	2.75	2.7	0	1.5	189	141	4
1344	2	.	3.25	2.7	3	1.5	314	266
1344	3	.	.	2.7	.	1.5	.	.
1355	-1	0.338634	2.5	2.5	1	1.375	25	5	4
1355	1	2.59729	2.5	2.5	2	1.375	115	95	4
1355	2	1.82835	2.5	2.5	2	1.375	240	220	4
1355	3	1.78681	2.5	2.5	0	1.375	66	0	5
1360	-1	2.07025	2.25	2.57	2	1	47	0	3
1360	1	1.2927	2.25	2.57	2	1	137	26	3
1360	2	1.61433	2.75	2.57	1	1	262	151	3
1360	3	1.16354	3.5	2.57	0	1	376	265	3
1561	-1	0.580472	3	2.86	0	0.375	153	19	2
1561	1	2.26529	2.5	2.86	0	0.375	242	109	2
1561	2	.	3.5	2.86	1	0.375	367	234
1561	3	.	2.75	2.86	1	0.375	72	0
1563	-1	1.48215	2.5	2.54	0	0.333	165	0	2
1563	1	1.22682	2.25	2.54	0	0.333	255	30	2
1563	2	3.60782	2.5	2.54	0	0.333	380	155	2
1563	3	1.44485	2.75	2.54	0	0.333	494	269	2
1659	-1	1.97345	3.5	2.79	1	2.143	222	87	1
1659	1	1.83228	2.75	2.79	1	2.143	312	177	1
1659	2	4.03495	2.75	2.79	3	2.143	29	0	2
1659	3	1.95619	2.5	2.79	3	2.143	143	0	2
1712	-1	2.5613	2.5	2.75	1	0.857	112	0	1
1712	1	1.24504	2.5	2.75	1	0.857	202	38	1
1712	2	2.19931	3	2.75	2	0.857	327	163	1
1712	3	2.69591	2.75	2.75	0	0.857	3	0	2
1719	-1	1.66801	2.5	2.82	2	1	195	0	1
1719	1	2.17651	2.5	2.82	2	1	105	0	1
1719	2	2.92517	3.75	2.82	1	1	230	0	1
1719	3	0.821212	3.25	2.82	1	1	344	26	1

## Sheet: Production traits
Monthly figures		Avg daily yield	Avg daily fat	Avg daily protein	Avg cell count	Avg DIM	Number of cows	Avg frequency of milking	Number of lame cows	%of lame cows	Thin cows % (≤2)	Fat cows %	Normal BCS cows %
2016-11-01	-14	29.43	4.96	3.47	231	155	98	2	44	0.44898	0.14	0	0.86
2016-12-01	-13	31.01	3.39	3.42	147	149	109	2
2017-01-01	-12	33.58	4.5	3.46	218	157	102	2	42	0.411765	0.15	0.01	0.84
2017-02-01	-11	32.8	3.85	3.33	166	153	106	2
2017-03-01	-10	30.96	4.44	3.26	213	164	101	2	47	0.465347	0.1	0.03	0.87
2017-04-01	-9	32.24	3.955	3.225	215.5	167		2				\
2017-05-01	-8	33.52	3.47	3.19	218	170	96	2	43	0.447917	0.12	0.01	0.87
2017-06-01	-7	35.225	3.47	3.17	246	172		2
2017-07-01	-6	36.93	3.47	3.15	274	174	94	2
2017-08-01	-5	33.62	3.71	3.22	235	165	102	2	46	0.45098	0.15	0	0.85
2017-09-01	-4	32.995	4.01	3.23	272.5	168.5		2
2017-10-01	-3	32.37	4.31	3.24	310	172	110	2
2017-11-01	-2	30.78	4.32	3.43	151	163	105	2	40	0.380952	0.16	0	0.84
2017-12-01	-1
2018-01-01	0
2018-02-01	1	36.1	4.08	3.32	150	162.6	99	2.6	41	0.414141	0.173913	0	0.83
2018-03-01	2	33.4	4.37	3.4	181	159	103	2.9
2018-04-01	3	38.2	4.07	3.5	203	149	102	3.1	42	0.411765	0.102804	0.01	0.89
2018-05-01	4	38.4	3.91	3.36	144	144.9	98	2.9	40	0.408163	0.09	0	0.91
2018-06-01	5	38.5	3.82	3.22	132	142.8	105	3.1	42	0.4	0.0982143	0	0.9
2018-07-01	6	37.7	3.74	3.13	139	157.6	108	3.1
2018-08-01	7	37	3.77	3.14	155	163.7	105	3.2	41	0.390476	0.120968	0.0322581	0.85
2018-09-01	8	37.2	3.96	3.24	134	173.7	97	3.4
2018-10-01	9	35.9	4.09	3.25	144	175.5	90	3.3	51	0.566667	0.134021	0	0.87
2018-11-01	10	35.6	4.05	3.44	168	181.6	89	3.1
2018-12-01	11	35.1	4.06	3.5	162	176.2	96	3.1	40	0.416667	0.06	0	0.94
